# Supplementary material for: Redox Proteomics of the Inflammatory Secretome Identifies a Common Set of Redoxins and Other Glutathionylated Proteins Released in Inflammation, Influenza Virus Infection and Oxidative Stress
Source: PLoS One. 2015 May 18;10(5):e0127086. doi: 10.1371/journal.pone.0127086 (PMC4436175; doi:10.1371/journal.pone.0127086)
Supplement: S2 Table — (XLSX) [file pone.0127086.s007.xlsx]

## Sheet: Sheet1
Experiment name	Biological sample category	Biological sample name	MS/MS sample name	Protein name	Protein accession numbers	Database sources	Protein molecular weight (Da)	Protein identification probability	Number of unique peptides	Number of unique spectra	Number of total spectra	Percentage of total spectra	Percentage sequence coverage
My Experiment	LC-MS	Sonia_s1	Son_8_b01m.RAW.srf	Elongation factor 2	IPI00466069	ipi.MOUSE.v3.72.fasta	95298	1	4	4	5	0.0058	0.0536
My Experiment	LC-MS	Sonia_s1	Son_8_b01m.RAW.srf	Tubulin beta-5 chain	IPI00117352	ipi.MOUSE.v3.72.fasta	49652.6	1	4	4	4	0.0046	0.122
My Experiment	LC-MS	Sonia_s1	Son_8_b01m.RAW.srf	Tubulin alpha-1B chain	IPI00117348	ipi.MOUSE.v3.72.fasta	50133.7	0.998	2	2	2	0.0023	0.0621
My Experiment	LC-MS	Sonia_s1	Son_8_b01m.RAW.srf	Endoplasmin	IPI00129526	ipi.MOUSE.v3.72.fasta	92460.6	0.998	2	2	2	0.0023	0.0486
My Experiment	LC-MS	Sonia_s1	Son_8_b01m.RAW.srf	Keratin, type II cytoskeletal 1	IPI00625729	ipi.MOUSE.v3.72.fasta	65589.1	0.998	2	2	2	0.0023	0.0377
My Experiment	LC-MS	Sonia_s1	Son_8_b01m.RAW.srf	Peroxiredoxin-1	IPI00121788,IPI00648105,IPI00648615	ipi.MOUSE.v3.72.fasta	19466.3	1	2	2	2	0.0023	0.159
My Experiment	LC-MS	Sonia_s1	Son_8_b01m.RAW.srf	6-phosphogluconate dehydrogenase, decarboxylating	IPI00466919,IPI00894579	ipi.MOUSE.v3.72.fasta	53230.8	1	3	3	3	0.0035	0.0932
My Experiment	LC-MS	Sonia_s1	Son_8_b01m.RAW.srf	Phosphoglycerate kinase 1	IPI00555069	ipi.MOUSE.v3.72.fasta	44533.1	1	2	2	2	0.0023	0.0719
My Experiment	LC-MS	Sonia_s1	Son_8_b01m.RAW.srf	Peptidyl-prolyl cis-trans isomerase B	IPI00135686	ipi.MOUSE.v3.72.fasta	23695.8	1	3	3	3	0.0035	0.176
My Experiment	LC-MS	Sonia_s1	Son_8_b01m.RAW.srf	Alpha-enolase	IPI00462072	ipi.MOUSE.v3.72.fasta	47123.7	1	4	4	4	0.0046	0.111
My Experiment	LC-MS	Sonia_s1	Son_8_b01m.RAW.srf	Nucleolin	IPI00317794	ipi.MOUSE.v3.72.fasta	76706.4	0.998	2	2	2	0.0023	0.0396
My Experiment	LC-MS	Sonia_s1	Son_8_b01m.RAW.srf	Elongation factor 1-gamma	IPI00318841	ipi.MOUSE.v3.72.fasta	50043.3	1	3	3	3	0.0035	0.0641
My Experiment	LC-MS	Sonia_s1	Son_8_b01m.RAW.srf	D-3-phosphoglycerate dehydrogenase	IPI00225961	ipi.MOUSE.v3.72.fasta	56567.2	0.998	2	2	2	0.0023	0.0544
My Experiment	LC-MS	Sonia_s1	Son_8_b01m.RAW.srf	Actin-related protein 2/3 complex subunit 3	IPI00124829,IPI00753044	ipi.MOUSE.v3.72.fasta	19620.8	0.998	2	2	2	0.0023	0.141
My Experiment	LC-MS	Sonia_s1	Son_8_b01m.RAW.srf	Adenosylhomocysteinase	IPI00230440	ipi.MOUSE.v3.72.fasta	47671.1	1	4	4	4	0.0046	0.0972
My Experiment	LC-MS	Sonia_s1	Son_8_b01m.RAW.srf	Ras-related protein Rab-7a	IPI00408892	ipi.MOUSE.v3.72.fasta	23472	0.998	2	2	2	0.0023	0.13
My Experiment	LC-MS	Sonia_s1	Son_8_b01m.RAW.srf	Heat shock protein HSP 90-alpha	IPI00330804	ipi.MOUSE.v3.72.fasta	84773.2	1	5	5	5	0.0058	0.0928
My Experiment	LC-MS	Sonia_s1	Son_8_b01m.RAW.srf	Nascent polypeptide-associated complex subunit alpha, muscle-specific form	IPI00111831,IPI00121297	ipi.MOUSE.v3.72.fasta	220582	0.998	2	2	2	0.0023	0.0133
My Experiment	LC-MS	Sonia_s1	Son_8_b01m.RAW.srf	keratin, type I cytoskeletal 10	IPI00755181,IPI00798492,IPI00828744	ipi.MOUSE.v3.72.fasta	57043.5	1	3	3	3	0.0035	0.066
My Experiment	LC-MS	Sonia_s1	Son_8_b01m.RAW.srf	Profilin-1	IPI00224740,IPI00650039	ipi.MOUSE.v3.72.fasta	14939.2	1	3	3	4	0.0046	0.286
My Experiment	LC-MS	Sonia_s1	Son_8_b01m.RAW.srf	Plastin-2	IPI00118892	ipi.MOUSE.v3.72.fasta	70133.9	1	3	3	3	0.0035	0.0622
My Experiment	LC-MS	Sonia_s1	Son_8_b01m.RAW.srf	triosephosphate isomerase	IPI00467833	ipi.MOUSE.v3.72.fasta	32173.3	0.998	2	2	2	0.0023	0.0803
My Experiment	LC-MS	Sonia_s1	Son_8_b01m.RAW.srf	Isoform M2 of Pyruvate kinase isozymes M1/M2	IPI00407130,IPI00845840	ipi.MOUSE.v3.72.fasta	57827.6	1	7	7	7	0.0081	0.149
My Experiment	LC-MS	Sonia_s1	Son_8_b01m.RAW.srf	Heat shock cognate 71 kDa protein	IPI00323357,IPI00886297	ipi.MOUSE.v3.72.fasta	68762.7	1	5	5	5	0.0058	0.113
My Experiment	LC-MS	Sonia_s1	Son_8_b01m.RAW.srf	Putative uncharacterized protein	IPI00229080	ipi.MOUSE.v3.72.fasta	83266.3	1	4	4	4	0.0046	0.109
My Experiment	LC-MS	Sonia_s1	Son_8_b01m.RAW.srf	Transgelin-2	IPI00125778	ipi.MOUSE.v3.72.fasta	22377.8	0.998	2	2	2	0.0023	0.0754
My Experiment	LC-MS	Sonia_s1	Son_8_b01m.RAW.srf	Isoform C of Lamin-A/C	IPI00400300,IPI00620256	ipi.MOUSE.v3.72.fasta	65429.6	1	2	2	2	0.0023	0.0505
My Experiment	LC-MS	Sonia_s1	Son_8_b01m.RAW.srf	Hsc70-interacting protein	IPI00116308	ipi.MOUSE.v3.72.fasta	41638.7	1	4	4	4	0.0046	0.108
My Experiment	LC-MS	Sonia_s1	Son_8_b01m.RAW.srf	H-2 class I histocompatibility antigen, D-D alpha chain	IPI00110805	ipi.MOUSE.v3.72.fasta	41092.4	1	3	3	3	0.0035	0.104
My Experiment	LC-MS	Sonia_s1	Son_8_b01m.RAW.srf	Protein disulfide-isomerase A3	IPI00230108	ipi.MOUSE.v3.72.fasta	56662.4	1	5	5	5	0.0058	0.119
My Experiment	LC-MS	Sonia_s1	Son_8_b01m.RAW.srf	T-complex protein 1 subunit beta	IPI00320217,IPI00653274	ipi.MOUSE.v3.72.fasta	52452.2	1	3	3	3	0.0035	0.0943
My Experiment	LC-MS	Sonia_s1	Son_8_b01m.RAW.srf	Eukaryotic translation initiation factor 2 subunit 1	IPI00474446	ipi.MOUSE.v3.72.fasta	36090.7	0.998	2	2	2	0.0023	0.0857
My Experiment	LC-MS	Sonia_s1	Son_8_b01m.RAW.srf	Monocyte differentiation antigen CD14	IPI00308990	ipi.MOUSE.v3.72.fasta	39187.5	1	2	2	2	0.0023	0.082
My Experiment	LC-MS	Sonia_s1	Son_8_b01m.RAW.srf	Isoform 1 of Interleukin-1 receptor antagonist protein	IPI00136858,IPI00466271,IPI00751888,IPI00752375	ipi.MOUSE.v3.72.fasta	17978.3	0.998	2	2	2	0.0023	0.176
My Experiment	LC-MS	Sonia_s1	Son_8_b01m.RAW.srf	78 kDa glucose-regulated protein	IPI00319992	ipi.MOUSE.v3.72.fasta	72405.6	0.998	2	2	2	0.0023	0.0641
My Experiment	LC-MS	Sonia_s1	Son_8_b01m.RAW.srf	Moesin	IPI00110588	ipi.MOUSE.v3.72.fasta	67750.8	1	3	3	3	0.0035	0.0572
My Experiment	LC-MS	Sonia_s1	Son_8_b01m.RAW.srf	Keratin, type II cytoskeletal 5	IPI00139301,IPI00470126	ipi.MOUSE.v3.72.fasta	60345.4	0.998	2	2	2	0.0023	0.0426
My Experiment	LC-MS	Sonia_s1	Son_8_b01m.RAW.srf	Elongation factor 1-alpha 1	IPI00307837	ipi.MOUSE.v3.72.fasta	50096.2	1	3	3	3	0.0035	0.0758
My Experiment	LC-MS	Sonia_s1	Son_8_b01m.RAW.srf	Actin, cytoplasmic 1	IPI00110850	ipi.MOUSE.v3.72.fasta	41719.8	1	2	2	2	0.0023	0.0853
My Experiment	LC-MS	Sonia_s1	Son_8_b01m.RAW.srf	GTP-binding nuclear protein Ran	IPI00134621	ipi.MOUSE.v3.72.fasta	24405.1	0.998	2	2	2	0.0023	0.111
My Experiment	LC-MS	Sonia_s1	Son_8_b01m.RAW.srf	similar to Protein disulfide isomerase associated 6	IPI00854971	ipi.MOUSE.v3.72.fasta	42840.6	1	5	5	5	0.0058	0.182
My Experiment	LC-MS	Sonia_s2	Son_8_b02m.RAW.srf	50 kDa protein	IPI00311569,IPI00462482	ipi.MOUSE.v3.72.fasta	49685.8	0.998	2	2	2	0.002	0.067
My Experiment	LC-MS	Sonia_s2	Son_8_b02m.RAW.srf	Elongation factor 2	IPI00466069	ipi.MOUSE.v3.72.fasta	95298	1	3	3	3	0.003	0.0478
My Experiment	LC-MS	Sonia_s2	Son_8_b02m.RAW.srf	Exportin-1	IPI00395038	ipi.MOUSE.v3.72.fasta	123078	1	3	3	3	0.003	0.0355
My Experiment	LC-MS	Sonia_s2	Son_8_b02m.RAW.srf	Glucose-6-phosphate 1-dehydrogenase X	IPI00228385,IPI00857114	ipi.MOUSE.v3.72.fasta	59245.6	0.998	2	2	2	0.002	0.0583
My Experiment	LC-MS	Sonia_s2	Son_8_b02m.RAW.srf	T-complex protein 1 subunit epsilon	IPI00116279	ipi.MOUSE.v3.72.fasta	59607.6	0.998	2	2	2	0.002	0.0591
My Experiment	LC-MS	Sonia_s2	Son_8_b02m.RAW.srf	Peroxiredoxin-2	IPI00117910	ipi.MOUSE.v3.72.fasta	21761.1	0.999	2	2	2	0.002	0.136
My Experiment	LC-MS	Sonia_s2	Son_8_b02m.RAW.srf	Tubulin beta-5 chain	IPI00117352	ipi.MOUSE.v3.72.fasta	49652.6	1	4	4	4	0.004	0.119
My Experiment	LC-MS	Sonia_s2	Son_8_b02m.RAW.srf	Tubulin alpha-1B chain	IPI00117348	ipi.MOUSE.v3.72.fasta	50133.7	1	3	3	3	0.003	0.0931
My Experiment	LC-MS	Sonia_s2	Son_8_b02m.RAW.srf	Keratin, type II cytoskeletal 1	IPI00625729	ipi.MOUSE.v3.72.fasta	65589.1	1	3	3	3	0.003	0.0377
My Experiment	LC-MS	Sonia_s2	Son_8_b02m.RAW.srf	Peroxiredoxin-1	IPI00121788,IPI00648105,IPI00648615	ipi.MOUSE.v3.72.fasta	19466.3	1	4	4	4	0.004	0.284
My Experiment	LC-MS	Sonia_s2	Son_8_b02m.RAW.srf	Bifunctional aminoacyl-tRNA synthetase	IPI00339916,IPI00673707	ipi.MOUSE.v3.72.fasta	165616	0.998	2	2	2	0.002	0.0177
My Experiment	LC-MS	Sonia_s2	Son_8_b02m.RAW.srf	Phosphoglycerate kinase 1	IPI00555069	ipi.MOUSE.v3.72.fasta	44533.1	0.998	2	2	2	0.002	0.0719
My Experiment	LC-MS	Sonia_s2	Son_8_b02m.RAW.srf	Peptidyl-prolyl cis-trans isomerase B	IPI00135686	ipi.MOUSE.v3.72.fasta	23695.8	1	2	2	2	0.002	0.125
My Experiment	LC-MS	Sonia_s2	Son_8_b02m.RAW.srf	Putative uncharacterized protein	IPI00309520,IPI00877231	ipi.MOUSE.v3.72.fasta	38845.5	1	2	2	2	0.002	0.0758
My Experiment	LC-MS	Sonia_s2	Son_8_b02m.RAW.srf	Alpha-enolase	IPI00462072	ipi.MOUSE.v3.72.fasta	47123.7	1	2	2	2	0.002	0.0576
My Experiment	LC-MS	Sonia_s2	Son_8_b02m.RAW.srf	Nucleolin	IPI00317794	ipi.MOUSE.v3.72.fasta	76706.4	1	3	3	3	0.003	0.041
My Experiment	LC-MS	Sonia_s2	Son_8_b02m.RAW.srf	Elongation factor 1-gamma	IPI00318841	ipi.MOUSE.v3.72.fasta	50043.3	1	3	3	3	0.003	0.0641
My Experiment	LC-MS	Sonia_s2	Son_8_b02m.RAW.srf	Vimentin	IPI00227299	ipi.MOUSE.v3.72.fasta	53670.7	0.998	2	2	2	0.002	0.0515
My Experiment	LC-MS	Sonia_s2	Son_8_b02m.RAW.srf	H-2 class I histocompatibility antigen, L-D alpha chain	IPI00109996	ipi.MOUSE.v3.72.fasta	40693.3	1	5	5	5	0.005	0.185
My Experiment	LC-MS	Sonia_s2	Son_8_b02m.RAW.srf	Fatty acid synthase	IPI00113223	ipi.MOUSE.v3.72.fasta	272411	1	2	2	2	0.002	0.0108
My Experiment	LC-MS	Sonia_s2	Son_8_b02m.RAW.srf	Cathepsin B	IPI00113517	ipi.MOUSE.v3.72.fasta	37261.9	0.998	2	2	2	0.002	0.0708
My Experiment	LC-MS	Sonia_s2	Son_8_b02m.RAW.srf	Heat shock protein HSP 90-alpha	IPI00330804	ipi.MOUSE.v3.72.fasta	84773.2	1	5	5	5	0.005	0.0928
My Experiment	LC-MS	Sonia_s2	Son_8_b02m.RAW.srf	Envelope polyprotein	IPI00420148,IPI00626977,IPI00754463,IPI00845606,IPI00845754,IPI00845857,IPI00923031	ipi.MOUSE.v3.72.fasta	68492.5	0.998	2	2	2	0.002	0.0222
My Experiment	LC-MS	Sonia_s2	Son_8_b02m.RAW.srf	Profilin-1	IPI00224740,IPI00650039	ipi.MOUSE.v3.72.fasta	14939.2	1	3	3	4	0.004	0.3
My Experiment	LC-MS	Sonia_s2	Son_8_b02m.RAW.srf	Heat shock 70 kDa protein 4	IPI00331556	ipi.MOUSE.v3.72.fasta	94115.4	1	3	3	3	0.003	0.0464
My Experiment	LC-MS	Sonia_s2	Son_8_b02m.RAW.srf	Plastin-2	IPI00118892	ipi.MOUSE.v3.72.fasta	70133.9	1	4	4	4	0.004	0.0877
My Experiment	LC-MS	Sonia_s2	Son_8_b02m.RAW.srf	triosephosphate isomerase	IPI00467833	ipi.MOUSE.v3.72.fasta	32173.3	1	4	4	5	0.005	0.137
My Experiment	LC-MS	Sonia_s2	Son_8_b02m.RAW.srf	Isoform M2 of Pyruvate kinase isozymes M1/M2	IPI00407130,IPI00845840	ipi.MOUSE.v3.72.fasta	57827.6	1	7	7	9	0.009	0.158
My Experiment	LC-MS	Sonia_s2	Son_8_b02m.RAW.srf	Heat shock cognate 71 kDa protein	IPI00323357,IPI00886297	ipi.MOUSE.v3.72.fasta	68762.7	1	9	9	10	0.01	0.156
My Experiment	LC-MS	Sonia_s2	Son_8_b02m.RAW.srf	Putative uncharacterized protein	IPI00229080	ipi.MOUSE.v3.72.fasta	83266.3	1	3	3	3	0.003	0.0939
My Experiment	LC-MS	Sonia_s2	Son_8_b02m.RAW.srf	Isoform 1 of Filamin-A	IPI00131138,IPI00664643,IPI00875567,IPI00921658	ipi.MOUSE.v3.72.fasta	281194	1	6	6	6	0.006	0.0359
My Experiment	LC-MS	Sonia_s2	Son_8_b02m.RAW.srf	Transgelin-2	IPI00125778	ipi.MOUSE.v3.72.fasta	22377.8	0.998	2	2	2	0.002	0.0754
My Experiment	LC-MS	Sonia_s2	Son_8_b02m.RAW.srf	Isoform C of Lamin-A/C	IPI00400300,IPI00620256	ipi.MOUSE.v3.72.fasta	65429.6	0.999	2	2	2	0.002	0.0505
My Experiment	LC-MS	Sonia_s2	Son_8_b02m.RAW.srf	Putative uncharacterized protein	IPI00126248,IPI00762047	ipi.MOUSE.v3.72.fasta	120780	1	3	3	3	0.003	0.04
My Experiment	LC-MS	Sonia_s2	Son_8_b02m.RAW.srf	Protein disulfide-isomerase A3	IPI00230108	ipi.MOUSE.v3.72.fasta	56662.4	1	3	3	3	0.003	0.0733
My Experiment	LC-MS	Sonia_s2	Son_8_b02m.RAW.srf	Isoform 2 of Tropomyosin alpha-3 chain	IPI00230044,IPI00459570	ipi.MOUSE.v3.72.fasta	29003.2	1	4	4	4	0.004	0.234
My Experiment	LC-MS	Sonia_s2	Son_8_b02m.RAW.srf	Multifunctional protein ADE2	IPI00322096,IPI00624863	ipi.MOUSE.v3.72.fasta	46988.7	0.998	2	2	2	0.002	0.0659
My Experiment	LC-MS	Sonia_s2	Son_8_b02m.RAW.srf	Hypoxanthine-guanine phosphoribosyltransferase	IPI00284806	ipi.MOUSE.v3.72.fasta	24553.2	1	3	3	3	0.003	0.165
My Experiment	LC-MS	Sonia_s2	Son_8_b02m.RAW.srf	Isoform 1 of Interleukin-1 receptor antagonist protein	IPI00136858,IPI00466271,IPI00751888,IPI00752375	ipi.MOUSE.v3.72.fasta	18106.6	0.998	2	2	2	0.002	0.175
My Experiment	LC-MS	Sonia_s2	Son_8_b02m.RAW.srf	78 kDa glucose-regulated protein	IPI00319992	ipi.MOUSE.v3.72.fasta	72405.6	1	2	2	2	0.002	0.0656
My Experiment	LC-MS	Sonia_s2	Son_8_b02m.RAW.srf	Sulfated glycoprotein 1	IPI00321190,IPI00928070,IPI00928204,IPI00928284,IPI00928320,IPI00928581	ipi.MOUSE.v3.72.fasta	60652.8	1	2	2	2	0.002	0.0526
My Experiment	LC-MS	Sonia_s2	Son_8_b02m.RAW.srf	L-lactate dehydrogenase A chain	IPI00319994,IPI00751369	ipi.MOUSE.v3.72.fasta	39740.7	1	6	6	7	0.007	0.163
My Experiment	LC-MS	Sonia_s2	Son_8_b02m.RAW.srf	Elongation factor 1-alpha 1	IPI00307837	ipi.MOUSE.v3.72.fasta	50096.2	1	4	4	4	0.004	0.0931
My Experiment	LC-MS	Sonia_s2	Son_8_b02m.RAW.srf	Actin, cytoplasmic 1	IPI00110850	ipi.MOUSE.v3.72.fasta	41719.8	1	6	6	8	0.008	0.219
My Experiment	LC-MS	Sonia_s2	Son_8_b02m.RAW.srf	Transketolase	IPI00137409	ipi.MOUSE.v3.72.fasta	67613.9	1	2	2	2	0.002	0.0417
My Experiment	LC-MS	Sonia_s2	Son_8_b02m.RAW.srf	similar to Protein disulfide isomerase associated 6	IPI00854971	ipi.MOUSE.v3.72.fasta	42840.6	0.998	2	2	2	0.002	0.0716
END OF FILE

## Sheet: pietro two lists
p							match
					Elongation factor 2	50 kDa protein	#N/A
					Tubulin beta-5 chain	Elongation factor 2	1
					Tubulin alpha-1B chain	Exportin-1	#N/A
					Endoplasmin	Glucose-6-phosphate 1-dehydrogenase X	#N/A
					Keratin, type II cytoskeletal 1	T-complex protein 1 subunit epsilon	#N/A
					Peroxiredoxin-1	Peroxiredoxin-2	#N/A
					6-phosphogluconate dehydrogenase, decarboxylating	Tubulin beta-5 chain	2
					Phosphoglycerate kinase 1	Tubulin alpha-1B chain	3
					Peptidyl-prolyl cis-trans isomerase B	Keratin, type II cytoskeletal 1	5
					Alpha-enolase	Peroxiredoxin-1	6
					Nucleolin	Bifunctional aminoacyl-tRNA synthetase	#N/A
					Elongation factor 1-gamma	Phosphoglycerate kinase 1	8
					D-3-phosphoglycerate dehydrogenase	Peptidyl-prolyl cis-trans isomerase B	9
					Actin-related protein 2/3 complex subunit 3	Putative uncharacterized protein	25
					Adenosylhomocysteinase	Alpha-enolase	10
					Ras-related protein Rab-7a	Nucleolin	11
					Heat shock protein HSP 90-alpha	Elongation factor 1-gamma	12
					Nascent polypeptide-associated complex subunit alpha, muscle-specific form	Vimentin	#N/A
					keratin, type I cytoskeletal 10	H-2 class I histocompatibility antigen, L-D alpha chain	#N/A
					Profilin-1	Fatty acid synthase	#N/A
					Plastin-2	Cathepsin B	#N/A
					triosephosphate isomerase	Heat shock protein HSP 90-alpha	17
					Isoform M2 of Pyruvate kinase isozymes M1/M2	Envelope polyprotein	#N/A
					Heat shock cognate 71 kDa protein	Profilin-1	20
					Putative uncharacterized protein	Heat shock 70 kDa protein 4	#N/A
					Transgelin-2	Plastin-2	21
					Isoform C of Lamin-A/C	triosephosphate isomerase	22
					Hsc70-interacting protein	Isoform M2 of Pyruvate kinase isozymes M1/M2	23
					H-2 class I histocompatibility antigen, D-D alpha chain	Heat shock cognate 71 kDa protein	24
					Protein disulfide-isomerase A3	Putative uncharacterized protein	25
					T-complex protein 1 subunit beta	Isoform 1 of Filamin-A	#N/A
					Eukaryotic translation initiation factor 2 subunit 1	Transgelin-2	26
					Monocyte differentiation antigen CD14	Isoform C of Lamin-A/C	27
					Isoform 1 of Interleukin-1 receptor antagonist protein	Putative uncharacterized protein	25
					78 kDa glucose-regulated protein	Protein disulfide-isomerase A3	30
					Moesin	Isoform 2 of Tropomyosin alpha-3 chain	#N/A
					Keratin, type II cytoskeletal 5	Multifunctional protein ADE2	#N/A
					Elongation factor 1-alpha 1	Hypoxanthine-guanine phosphoribosyltransferase	#N/A
					Actin, cytoplasmic 1	Isoform 1 of Interleukin-1 receptor antagonist protein	34
					GTP-binding nuclear protein Ran	78 kDa glucose-regulated protein	35
					similar to Protein disulfide isomerase associated 6	Sulfated glycoprotein 1	#N/A
						L-lactate dehydrogenase A chain	#N/A
						Elongation factor 1-alpha 1	38
						Actin, cytoplasmic 1	39
						Transketolase	#N/A
						similar to Protein disulfide isomerase associated 6	41

## Sheet: match
		protein	match					UNIQUE
		Elongation factor 2	1					50 kDa protein
		Tubulin beta-5 chain	2					Bifunctional aminoacyl-tRNA synthetase
		Tubulin alpha-1B chain	3					Cathepsin B
		Keratin, type II cytoskeletal 1	5					Envelope polyprotein
		Peroxiredoxin-1	6					Exportin-1
		Phosphoglycerate kinase 1	8					Fatty acid synthase
		Peptidyl-prolyl cis-trans isomerase B	9					Glucose-6-phosphate 1-dehydrogenase X
		Alpha-enolase	10					H-2 class I histocompatibility antigen, L-D alpha chain
		Nucleolin	11					Heat shock 70 kDa protein 4
		Elongation factor 1-gamma	12					Hypoxanthine-guanine phosphoribosyltransferase
		Heat shock protein HSP 90-alpha	17					Isoform 1 of Filamin-A
		Profilin-1	20					Isoform 2 of Tropomyosin alpha-3 chain
		Plastin-2	21					L-lactate dehydrogenase A chain
		triosephosphate isomerase	22					Multifunctional protein ADE2
		Isoform M2 of Pyruvate kinase isozymes M1/M2	23					Peroxiredoxin-2
		Heat shock cognate 71 kDa protein	24					Sulfated glycoprotein 1
		Putative uncharacterized protein	25					T-complex protein 1 subunit epsilon
		Putative uncharacterized protein	25					Transketolase
		Putative uncharacterized protein	25					Vimentin
		Transgelin-2	26
		Isoform C of Lamin-A/C	27
		Protein disulfide-isomerase A3	30
		Isoform 1 of Interleukin-1 receptor antagonist protein	34
		78 kDa glucose-regulated protein	35
		Elongation factor 1-alpha 1	38
		Actin, cytoplasmic 1	39
		similar to Protein disulfide isomerase associated 6	41
		50 kDa protein	#N/A
		Exportin-1	#N/A
		Glucose-6-phosphate 1-dehydrogenase X	#N/A
		T-complex protein 1 subunit epsilon	#N/A
		Peroxiredoxin-2	#N/A
		Bifunctional aminoacyl-tRNA synthetase	#N/A
		Vimentin	#N/A
		H-2 class I histocompatibility antigen, L-D alpha chain	#N/A
		Fatty acid synthase	#N/A
		Cathepsin B	#N/A
		Envelope polyprotein	#N/A
		Heat shock 70 kDa protein 4	#N/A
		Isoform 1 of Filamin-A	#N/A
		Isoform 2 of Tropomyosin alpha-3 chain	#N/A
		Multifunctional protein ADE2	#N/A
		Hypoxanthine-guanine phosphoribosyltransferase	#N/A
		Sulfated glycoprotein 1	#N/A
		L-lactate dehydrogenase A chain	#N/A
		Transketolase	#N/A

## Sheet: match2
Sample: BioGEE	Protein accession numbers	Protein name	Molecular weight (KDa)	Number of unique peptides	Number of unique spectra	Number of total spectra	Percentage sequence coverage (%)
	IPI00224740	Profilin-1	15	3	4	4	29
	IPI00135686	Peptidyl-prolyl cis-trans isomerase B	23.7	3	3	3	18
	IPI00854971	Protein disulfide isomerase associated 6, isoform CRA a/b	42.9	5	5	5	18
	IPI00136858	Isoform 1 of Interleukin-1 receptor antagonist protein	20.3	2	2	2	16
	IPI00407130	Isoform of Pyruvate kinase isozymes M1/M2	57.8	7	7	7	15
	IPI00121788	Peroxiredoxin-1	22.2	2	2	2	14
	IPI00124829	Actin-related protein 2/3 complex subunit 3	20.5	2	2	2	13
	IPI00408892	Ras-related protein Rab-7a	23.5	2	2	2	13
	IPI00117352	Tubulin beta-5 chain	49.7	4	4	4	12
	IPI00230108	Protein disulfide-isomerase A3	56.7	5	5	5	12
	IPI00462072	Alpha-enolase	47.1	4	4	4	11
	IPI00323357	Heat shock cognate 71 kDa protein	70.9	5	5	5	11
	IPI00229080	Putative uncharacterized protein	83.3	4	4	4	11
	IPI00116308	Hsc70-interacting protein	41.7	4	4	4	11
	IPI00134621	GTP-binding nuclear protein Ran	24.4	2	2	2	11
	IPI00110805	H-2 class I histocompatibility antigen, D-D alpha chain	41.1	3	3	3	10
	IPI00230440	Adenosylhomocysteinase	47.7	4	4	4	9.7
	IPI00466919	6-phosphogluconate dehydrogenase, decarboxylating	53.3	3	3	3	9.3
	IPI00330804	Heat shock protein HSP 90-alpha	84.8	5	5	5	9.3
	IPI00320217	T-complex protein 1 subunit beta	57.5	3	3	3	8.6
	IPI00474446	Eukaryotic translation initiation factor 2 subunit 1	36.1	2	2	2	8.6
	IPI00110850	Actin, cytoplasmic 1	41.7	2	2	2	8.5
	IPI00308990	Monocyte differentiation antigen CD14	39.2	2	2	2	8.2
	IPI00467833	triosephosphate isomerase	32.2	2	2	2	8
	IPI00307837	Elongation factor 1-alpha 1	50.1	3	3	3	7.6
	IPI00125778	Transgelin-2	22.4	2	2	2	7.5
	IPI00555069	Phosphoglycerate kinase 1	44.6	2	2	2	7.2
	IPI00318841	Elongation factor 1-gamma	50.1	3	3	3	6.4
	IPI00319992	78 kDa glucose-regulated protein	72.4	2	2	2	6.4
	IPI00117348	Tubulin alpha-1B chain	50.2	2	2	2	6.2
	IPI00118892	Plastin-2	70.2	3	3	3	6.2
	IPI00110588	Moesin	67.8	3	3	3	5.7
	IPI00466069	Elongation factor 2	95.3	4	4	5	5.4
	IPI00225961	D-3-phosphoglycerate dehydrogenase	56.6	2	2	2	5.4
	IPI00400300	Isoform of Lamin-A/C	65.5	2	2	2	5.1
	IPI00129526	Endoplasmin	92.5	2	2	2	4.9
	IPI00317794	Nucleolin	76.7	2	2	2	4
	IPI00111831	Nascent polypeptide-associated complex subunit alpha, muscle-specific form	220.6	2	2	2	1.3
Sample: Control	Protein accession numbers	Protein name	Molecular weight (KDa)	Number of unique peptides	Number of unique spectra	Number of total spectra	Percentage sequence coverage
	IPI00224740	Profilin-1	15	3	4	4	30
	IPI00121788	Peroxiredoxin-1	22.2	4	4	4	25
	IPI00230044	Isoform 2 of Tropomyosin alpha-3 chain	29	4	4	4	23
	IPI00110850	Actin, cytoplasmic 1	41.7	6	7	8	22
	IPI00109996	H-2 class I histocompatibility antigen, L-D alpha chain	40.7	5	5	5	19
	IPI00319994	L-lactate dehydrogenase A chain	36.5	6	7	7	18
	IPI00284806	Hypoxanthine-guanine phosphoribosyltransferase	24.6	3	3	3	17
	IPI00407130	Isoform of Pyruvate kinase isozymes M1/M2	57.8	7	8	9	16
	IPI00136858	Isoform 1 of Interleukin-1 receptor antagonist protein	20.3	2	2	2	16
	IPI00323357	Heat shock cognate 71 kDa protein	70.9	9	10	10	15
	IPI00117910	Peroxiredoxin-2	21.8	2	2	2	14
	IPI00467833	triosephosphate isomerase	32.2	4	5	5	14
	IPI00135686	Peptidyl-prolyl cis-trans isomerase B	23.7	2	2	2	13
	IPI00117352	Tubulin beta-5 chain	49.7	4	4	4	12
	IPI00229080	Putative uncharacterized protein	83.3	3	3	3	9.4
	IPI00117348	Tubulin alpha-1B chain	50.2	3	3	3	9.3
	IPI00330804	Heat shock protein HSP 90-alpha	84.8	5	5	5	9.3
	IPI00307837	Elongation factor 1-alpha 1	50.1	4	4	4	9.3
	IPI00118892	Plastin-2	70.2	4	4	4	8.8
	IPI00309520	Putative uncharacterized protein	38.9	2	2	2	7.6	Probably a cathepsin S isoform preproprotein [Mus musculus]
	IPI00125778	Transgelin-2	22.4	2	2	2	7.5
	IPI00230108	Protein disulfide-isomerase A3	56.7	3	3	3	7.3
	IPI00555069	Phosphoglycerate kinase 1	44.6	2	2	2	7.2
	IPI00854971	Protein disulfide isomerase associated 6, isoform CRA a/b	42.9	2	2	2	7.2
	IPI00113517	Cathepsin B	37.3	2	2	2	7.1
	IPI00311569	50 kDa protein	49.7	2	2	2	6.7	Probably UDP-N-acetylhexosamine pyrophosphorylase-like protein 1 [Mus musculus]
	IPI00322096	Multifunctional protein ADE2	47.1	2	2	2	6.6
	IPI00319992	78 kDa glucose-regulated protein	72.4	2	2	2	6.6
	IPI00318841	Elongation factor 1-gamma	50.1	3	3	3	6.4
	IPI00116279	T-complex protein 1 subunit epsilon	59.6	2	2	2	5.9
	IPI00228385	Glucose-6-phosphate 1-dehydrogenase X	59.3	2	2	2	5.8
	IPI00462072	Alpha-enolase	47.1	2	2	2	5.8
	IPI00227299	Vimentin	53.7	2	2	2	5.2
	IPI00321190	Sulfated glycoprotein 1	61.4	2	2	2	5.2
	IPI00400300	Isoform C of Lamin-A/C	65.5	2	2	2	5.1
	IPI00466069	Elongation factor 2	95.3	3	3	3	4.8
	IPI00331556	Heat shock 70 kDa protein 4	94.1	3	3	3	4.6
	IPI00137409	Transketolase	67.6	2	2	2	4.2
	IPI00317794	Nucleolin	76.7	3	3	3	4.1
	IPI00126248	Putative uncharacterized protein	120.8	3	3	3	4	Probably ATP-citrate synthase isoform 1 [Mus musculus]
	IPI00131138	Isoform 1 of Filamin-A	281.2	6	6	6	3.6
	IPI00395038	Exportin-1	123.1	3	3	3	3.5
	IPI00420148	Envelope polyprotein	69.8	2	2	2	2.2
	IPI00339916	Bifunctional aminoacyl-tRNA synthetase	170.1	2	2	2	1.7
	IPI00113223	Fatty acid synthase	272.4	2	2	2	1.1

## Sheet: for publication
Protein name	Protein accession numbers	Database sources	Protein molecular weight (Da)	Protein identification probability	Number of unique peptides	Number of unique spectra	Number of total spectra	Percentage of total spectra	Percentage sequence coverage		match	Protein name	Protein accession numbers	Database sources	Protein molecular weight (Da)	Protein identification probability	Number of unique peptides	Number of unique spectra	Number of total spectra	Percentage of total spectra	Percentage sequence coverage
Elongation factor 2	IPI00466069	ipi.MOUSE.v3.72.fasta	95298	1	4	4	5	0.0058	0.0536		#N/A	50 kDa protein	IPI00311569,IPI00462482	ipi.MOUSE.v3.72.fasta	49685.8	0.998	2	2	2	0.002	0.067
Tubulin beta-5 chain	IPI00117352	ipi.MOUSE.v3.72.fasta	49652.6	1	4	4	4	0.0046	0.122		1	Elongation factor 2	IPI00466069	ipi.MOUSE.v3.72.fasta	95298	1	3	3	3	0.003	0.0478
Tubulin alpha-1B chain	IPI00117348	ipi.MOUSE.v3.72.fasta	50133.7	0.998	2	2	2	0.0023	0.0621		#N/A	Exportin-1	IPI00395038	ipi.MOUSE.v3.72.fasta	123078	1	3	3	3	0.003	0.0355
Endoplasmin	IPI00129526	ipi.MOUSE.v3.72.fasta	92460.6	0.998	2	2	2	0.0023	0.0486		#N/A	Glucose-6-phosphate 1-dehydrogenase X	IPI00228385,IPI00857114	ipi.MOUSE.v3.72.fasta	59245.6	0.998	2	2	2	0.002	0.0583
Keratin, type II cytoskeletal 1	IPI00625729	ipi.MOUSE.v3.72.fasta	65589.1	0.998	2	2	2	0.0023	0.0377		#N/A	T-complex protein 1 subunit epsilon	IPI00116279	ipi.MOUSE.v3.72.fasta	59607.6	0.998	2	2	2	0.002	0.0591
Peroxiredoxin-1	IPI00121788,IPI00648105,IPI00648615	ipi.MOUSE.v3.72.fasta	19466.3	1	2	2	2	0.0023	0.159		#N/A	Peroxiredoxin-2	IPI00117910	ipi.MOUSE.v3.72.fasta	21761.1	0.999	2	2	2	0.002	0.136
6-phosphogluconate dehydrogenase, decarboxylating	IPI00466919,IPI00894579	ipi.MOUSE.v3.72.fasta	53230.8	1	3	3	3	0.0035	0.0932		2	Tubulin beta-5 chain	IPI00117352	ipi.MOUSE.v3.72.fasta	49652.6	1	4	4	4	0.004	0.119
Phosphoglycerate kinase 1	IPI00555069	ipi.MOUSE.v3.72.fasta	44533.1	1	2	2	2	0.0023	0.0719		3	Tubulin alpha-1B chain	IPI00117348	ipi.MOUSE.v3.72.fasta	50133.7	1	3	3	3	0.003	0.0931
Peptidyl-prolyl cis-trans isomerase B	IPI00135686	ipi.MOUSE.v3.72.fasta	23695.8	1	3	3	3	0.0035	0.176		5	Keratin, type II cytoskeletal 1	IPI00625729	ipi.MOUSE.v3.72.fasta	65589.1	1	3	3	3	0.003	0.0377
Alpha-enolase	IPI00462072	ipi.MOUSE.v3.72.fasta	47123.7	1	4	4	4	0.0046	0.111		6	Peroxiredoxin-1	IPI00121788,IPI00648105,IPI00648615	ipi.MOUSE.v3.72.fasta	19466.3	1	4	4	4	0.004	0.284
Nucleolin	IPI00317794	ipi.MOUSE.v3.72.fasta	76706.4	0.998	2	2	2	0.0023	0.0396		#N/A	Bifunctional aminoacyl-tRNA synthetase	IPI00339916,IPI00673707	ipi.MOUSE.v3.72.fasta	165616	0.998	2	2	2	0.002	0.0177
Elongation factor 1-gamma	IPI00318841	ipi.MOUSE.v3.72.fasta	50043.3	1	3	3	3	0.0035	0.0641		8	Phosphoglycerate kinase 1	IPI00555069	ipi.MOUSE.v3.72.fasta	44533.1	0.998	2	2	2	0.002	0.0719
D-3-phosphoglycerate dehydrogenase	IPI00225961	ipi.MOUSE.v3.72.fasta	56567.2	0.998	2	2	2	0.0023	0.0544		9	Peptidyl-prolyl cis-trans isomerase B	IPI00135686	ipi.MOUSE.v3.72.fasta	23695.8	1	2	2	2	0.002	0.125
Actin-related protein 2/3 complex subunit 3	IPI00124829,IPI00753044	ipi.MOUSE.v3.72.fasta	19620.8	0.998	2	2	2	0.0023	0.141		25	Putative uncharacterized protein	IPI00309520,IPI00877231	ipi.MOUSE.v3.72.fasta	38845.5	1	2	2	2	0.002	0.0758
Adenosylhomocysteinase	IPI00230440	ipi.MOUSE.v3.72.fasta	47671.1	1	4	4	4	0.0046	0.0972		10	Alpha-enolase	IPI00462072	ipi.MOUSE.v3.72.fasta	47123.7	1	2	2	2	0.002	0.0576
Ras-related protein Rab-7a	IPI00408892	ipi.MOUSE.v3.72.fasta	23472	0.998	2	2	2	0.0023	0.13		11	Nucleolin	IPI00317794	ipi.MOUSE.v3.72.fasta	76706.4	1	3	3	3	0.003	0.041
Heat shock protein HSP 90-alpha	IPI00330804	ipi.MOUSE.v3.72.fasta	84773.2	1	5	5	5	0.0058	0.0928		12	Elongation factor 1-gamma	IPI00318841	ipi.MOUSE.v3.72.fasta	50043.3	1	3	3	3	0.003	0.0641
Nascent polypeptide-associated complex subunit alpha, muscle-specific form	IPI00111831,IPI00121297	ipi.MOUSE.v3.72.fasta	220582	0.998	2	2	2	0.0023	0.0133		#N/A	Vimentin	IPI00227299	ipi.MOUSE.v3.72.fasta	53670.7	0.998	2	2	2	0.002	0.0515
keratin, type I cytoskeletal 10	IPI00755181,IPI00798492,IPI00828744	ipi.MOUSE.v3.72.fasta	57043.5	1	3	3	3	0.0035	0.066		#N/A	H-2 class I histocompatibility antigen, L-D alpha chain	IPI00109996	ipi.MOUSE.v3.72.fasta	40693.3	1	5	5	5	0.005	0.185
Profilin-1	IPI00224740,IPI00650039	ipi.MOUSE.v3.72.fasta	14939.2	1	3	3	4	0.0046	0.286		#N/A	Fatty acid synthase	IPI00113223	ipi.MOUSE.v3.72.fasta	272411	1	2	2	2	0.002	0.0108
Plastin-2	IPI00118892	ipi.MOUSE.v3.72.fasta	70133.9	1	3	3	3	0.0035	0.0622		#N/A	Cathepsin B	IPI00113517	ipi.MOUSE.v3.72.fasta	37261.9	0.998	2	2	2	0.002	0.0708
triosephosphate isomerase	IPI00467833	ipi.MOUSE.v3.72.fasta	32173.3	0.998	2	2	2	0.0023	0.0803		17	Heat shock protein HSP 90-alpha	IPI00330804	ipi.MOUSE.v3.72.fasta	84773.2	1	5	5	5	0.005	0.0928
Isoform M2 of Pyruvate kinase isozymes M1/M2	IPI00407130,IPI00845840	ipi.MOUSE.v3.72.fasta	57827.6	1	7	7	7	0.0081	0.149		#N/A	Envelope polyprotein	IPI00420148,IPI00626977,IPI00754463,IPI00845606,IPI00845754,IPI00845857,IPI00923031	ipi.MOUSE.v3.72.fasta	68492.5	0.998	2	2	2	0.002	0.0222
Heat shock cognate 71 kDa protein	IPI00323357,IPI00886297	ipi.MOUSE.v3.72.fasta	68762.7	1	5	5	5	0.0058	0.113		20	Profilin-1	IPI00224740,IPI00650039	ipi.MOUSE.v3.72.fasta	14939.2	1	3	3	4	0.004	0.3
Putative uncharacterized protein	IPI00229080	ipi.MOUSE.v3.72.fasta	83266.3	1	4	4	4	0.0046	0.109		#N/A	Heat shock 70 kDa protein 4	IPI00331556	ipi.MOUSE.v3.72.fasta	94115.4	1	3	3	3	0.003	0.0464
Transgelin-2	IPI00125778	ipi.MOUSE.v3.72.fasta	22377.8	0.998	2	2	2	0.0023	0.0754		21	Plastin-2	IPI00118892	ipi.MOUSE.v3.72.fasta	70133.9	1	4	4	4	0.004	0.0877
Isoform C of Lamin-A/C	IPI00400300,IPI00620256	ipi.MOUSE.v3.72.fasta	65429.6	1	2	2	2	0.0023	0.0505		22	triosephosphate isomerase	IPI00467833	ipi.MOUSE.v3.72.fasta	32173.3	1	4	4	5	0.005	0.137
Hsc70-interacting protein	IPI00116308	ipi.MOUSE.v3.72.fasta	41638.7	1	4	4	4	0.0046	0.108		23	Isoform M2 of Pyruvate kinase isozymes M1/M2	IPI00407130,IPI00845840	ipi.MOUSE.v3.72.fasta	57827.6	1	7	7	9	0.009	0.158
H-2 class I histocompatibility antigen, D-D alpha chain	IPI00110805	ipi.MOUSE.v3.72.fasta	41092.4	1	3	3	3	0.0035	0.104		24	Heat shock cognate 71 kDa protein	IPI00323357,IPI00886297	ipi.MOUSE.v3.72.fasta	68762.7	1	9	9	10	0.01	0.156
Protein disulfide-isomerase A3	IPI00230108	ipi.MOUSE.v3.72.fasta	56662.4	1	5	5	5	0.0058	0.119		25	Putative uncharacterized protein	IPI00229080	ipi.MOUSE.v3.72.fasta	83266.3	1	3	3	3	0.003	0.0939
T-complex protein 1 subunit beta	IPI00320217,IPI00653274	ipi.MOUSE.v3.72.fasta	52452.2	1	3	3	3	0.0035	0.0943		#N/A	Isoform 1 of Filamin-A	IPI00131138,IPI00664643,IPI00875567,IPI00921658	ipi.MOUSE.v3.72.fasta	281194	1	6	6	6	0.006	0.0359
Eukaryotic translation initiation factor 2 subunit 1	IPI00474446	ipi.MOUSE.v3.72.fasta	36090.7	0.998	2	2	2	0.0023	0.0857		26	Transgelin-2	IPI00125778	ipi.MOUSE.v3.72.fasta	22377.8	0.998	2	2	2	0.002	0.0754
Monocyte differentiation antigen CD14	IPI00308990	ipi.MOUSE.v3.72.fasta	39187.5	1	2	2	2	0.0023	0.082		27	Isoform C of Lamin-A/C	IPI00400300,IPI00620256	ipi.MOUSE.v3.72.fasta	65429.6	0.999	2	2	2	0.002	0.0505
Isoform 1 of Interleukin-1 receptor antagonist protein	IPI00136858,IPI00466271,IPI00751888,IPI00752375	ipi.MOUSE.v3.72.fasta	17978.3	0.998	2	2	2	0.0023	0.176		25	Putative uncharacterized protein	IPI00126248,IPI00762047	ipi.MOUSE.v3.72.fasta	120780	1	3	3	3	0.003	0.04
78 kDa glucose-regulated protein	IPI00319992	ipi.MOUSE.v3.72.fasta	72405.6	0.998	2	2	2	0.0023	0.0641		30	Protein disulfide-isomerase A3	IPI00230108	ipi.MOUSE.v3.72.fasta	56662.4	1	3	3	3	0.003	0.0733
Moesin	IPI00110588	ipi.MOUSE.v3.72.fasta	67750.8	1	3	3	3	0.0035	0.0572		#N/A	Isoform 2 of Tropomyosin alpha-3 chain	IPI00230044,IPI00459570	ipi.MOUSE.v3.72.fasta	29003.2	1	4	4	4	0.004	0.234
Keratin, type II cytoskeletal 5	IPI00139301,IPI00470126	ipi.MOUSE.v3.72.fasta	60345.4	0.998	2	2	2	0.0023	0.0426		#N/A	Multifunctional protein ADE2	IPI00322096,IPI00624863	ipi.MOUSE.v3.72.fasta	46988.7	0.998	2	2	2	0.002	0.0659
Elongation factor 1-alpha 1	IPI00307837	ipi.MOUSE.v3.72.fasta	50096.2	1	3	3	3	0.0035	0.0758		#N/A	Hypoxanthine-guanine phosphoribosyltransferase	IPI00284806	ipi.MOUSE.v3.72.fasta	24553.2	1	3	3	3	0.003	0.165
Actin, cytoplasmic 1	IPI00110850	ipi.MOUSE.v3.72.fasta	41719.8	1	2	2	2	0.0023	0.0853		34	Isoform 1 of Interleukin-1 receptor antagonist protein	IPI00136858,IPI00466271,IPI00751888,IPI00752375	ipi.MOUSE.v3.72.fasta	18106.6	0.998	2	2	2	0.002	0.175
GTP-binding nuclear protein Ran	IPI00134621	ipi.MOUSE.v3.72.fasta	24405.1	0.998	2	2	2	0.0023	0.111		35	78 kDa glucose-regulated protein	IPI00319992	ipi.MOUSE.v3.72.fasta	72405.6	1	2	2	2	0.002	0.0656
similar to Protein disulfide isomerase associated 6	IPI00854971	ipi.MOUSE.v3.72.fasta	42840.6	1	5	5	5	0.0058	0.182		#N/A	Sulfated glycoprotein 1	IPI00321190,IPI00928070,IPI00928204,IPI00928284,IPI00928320,IPI00928581	ipi.MOUSE.v3.72.fasta	60652.8	1	2	2	2	0.002	0.0526
											#N/A	L-lactate dehydrogenase A chain	IPI00319994,IPI00751369	ipi.MOUSE.v3.72.fasta	39740.7	1	6	6	7	0.007	0.163
											38	Elongation factor 1-alpha 1	IPI00307837	ipi.MOUSE.v3.72.fasta	50096.2	1	4	4	4	0.004	0.0931
											39	Actin, cytoplasmic 1	IPI00110850	ipi.MOUSE.v3.72.fasta	41719.8	1	6	6	8	0.008	0.219
											#N/A	Transketolase	IPI00137409	ipi.MOUSE.v3.72.fasta	67613.9	1	2	2	2	0.002	0.0417
											41	similar to Protein disulfide isomerase associated 6	IPI00854971	ipi.MOUSE.v3.72.fasta	42840.6	0.998	2	2	2	0.002	0.0716

## Sheet: publ2
Unique	Protein name	Protein accession numbers	Database sources	Protein molecular weight (Da)	Protein identification probability	Number of unique peptides	Number of unique spectra	Number of total spectra	Percentage of total spectra	Percentage sequence coverage
√	50 kDa protein	IPI00311569,IPI00462482	ipi.MOUSE.v3.72.fasta	49685.8	0.998	2	2	2	0.002	0.067	6.7
	78 kDa glucose-regulated protein	IPI00319992	ipi.MOUSE.v3.72.fasta	72405.6	1	2	2	2	0.002	0.0656	6.56
	Actin, cytoplasmic 1	IPI00110850	ipi.MOUSE.v3.72.fasta	41719.8	1	6	6	8	0.008	0.219	21.9
	Alpha-enolase	IPI00462072	ipi.MOUSE.v3.72.fasta	47123.7	1	2	2	2	0.002	0.0576	5.76
√	Bifunctional aminoacyl-tRNA synthetase	IPI00339916,IPI00673707	ipi.MOUSE.v3.72.fasta	165616	0.998	2	2	2	0.002	0.0177	1.77
√	Cathepsin B	IPI00113517	ipi.MOUSE.v3.72.fasta	37261.9	0.998	2	2	2	0.002	0.0708	7.08
	Elongation factor 1-alpha 1	IPI00307837	ipi.MOUSE.v3.72.fasta	50096.2	1	4	4	4	0.004	0.0931	9.31
	Elongation factor 1-gamma	IPI00318841	ipi.MOUSE.v3.72.fasta	50043.3	1	3	3	3	0.003	0.0641	6.41
	Elongation factor 2	IPI00466069	ipi.MOUSE.v3.72.fasta	95298	1	3	3	3	0.003	0.0478	4.78
√	Envelope polyprotein	IPI00420148,IPI00626977,IPI00754463,IPI00845606,IPI00845754,IPI00845857,IPI00923031	ipi.MOUSE.v3.72.fasta	68492.5	0.998	2	2	2	0.002	0.0222	2.22
√	Exportin-1	IPI00395038	ipi.MOUSE.v3.72.fasta	123078	1	3	3	3	0.003	0.0355	3.55
√	Fatty acid synthase	IPI00113223	ipi.MOUSE.v3.72.fasta	272411	1	2	2	2	0.002	0.0108	1.08
√	Glucose-6-phosphate 1-dehydrogenase X	IPI00228385,IPI00857114	ipi.MOUSE.v3.72.fasta	59245.6	0.998	2	2	2	0.002	0.0583	5.83
√	H-2 class I histocompatibility antigen, L-D alpha chain	IPI00109996	ipi.MOUSE.v3.72.fasta	40693.3	1	5	5	5	0.005	0.185	18.5
√	Heat shock 70 kDa protein 4	IPI00331556	ipi.MOUSE.v3.72.fasta	94115.4	1	3	3	3	0.003	0.0464	4.64
	Heat shock cognate 71 kDa protein	IPI00323357,IPI00886297	ipi.MOUSE.v3.72.fasta	68762.7	1	9	9	10	0.01	0.156	15.6
	Heat shock protein HSP 90-alpha	IPI00330804	ipi.MOUSE.v3.72.fasta	84773.2	1	5	5	5	0.005	0.0928	9.28
√	Hypoxanthine-guanine phosphoribosyltransferase	IPI00284806	ipi.MOUSE.v3.72.fasta	24553.2	1	3	3	3	0.003	0.165	16.5
√	Isoform 1 of Filamin-A	IPI00131138,IPI00664643,IPI00875567,IPI00921658	ipi.MOUSE.v3.72.fasta	281194	1	6	6	6	0.006	0.0359	3.59
	Isoform 1 of Interleukin-1 receptor antagonist protein	IPI00136858,IPI00466271,IPI00751888,IPI00752375	ipi.MOUSE.v3.72.fasta	18106.6	0.998	2	2	2	0.002	0.175	17.5
√	Isoform 2 of Tropomyosin alpha-3 chain	IPI00230044,IPI00459570	ipi.MOUSE.v3.72.fasta	29003.2	1	4	4	4	0.004	0.234	23.4
	Isoform C of Lamin-A/C	IPI00400300,IPI00620256	ipi.MOUSE.v3.72.fasta	65429.6	0.999	2	2	2	0.002	0.0505	5.05
	Isoform M2 of Pyruvate kinase isozymes M1/M2	IPI00407130,IPI00845840	ipi.MOUSE.v3.72.fasta	57827.6	1	7	7	9	0.009	0.158	15.8
	Keratin, type II cytoskeletal 1	IPI00625729	ipi.MOUSE.v3.72.fasta	65589.1	1	3	3	3	0.003	0.0377	3.77
√	L-lactate dehydrogenase A chain	IPI00319994,IPI00751369	ipi.MOUSE.v3.72.fasta	39740.7	1	6	6	7	0.007	0.163	16.3
√	Multifunctional protein ADE2	IPI00322096,IPI00624863	ipi.MOUSE.v3.72.fasta	46988.7	0.998	2	2	2	0.002	0.0659	6.59
	Nucleolin	IPI00317794	ipi.MOUSE.v3.72.fasta	76706.4	1	3	3	3	0.003	0.041	4.1
	Peptidyl-prolyl cis-trans isomerase B	IPI00135686	ipi.MOUSE.v3.72.fasta	23695.8	1	2	2	2	0.002	0.125	12.5
	Peroxiredoxin-1	IPI00121788,IPI00648105,IPI00648615	ipi.MOUSE.v3.72.fasta	19466.3	1	4	4	4	0.004	0.284	28.4
√	Peroxiredoxin-2	IPI00117910	ipi.MOUSE.v3.72.fasta	21761.1	0.999	2	2	2	0.002	0.136	13.6
	Phosphoglycerate kinase 1	IPI00555069	ipi.MOUSE.v3.72.fasta	44533.1	0.998	2	2	2	0.002	0.0719	7.19
	Plastin-2	IPI00118892	ipi.MOUSE.v3.72.fasta	70133.9	1	4	4	4	0.004	0.0877	8.77
	Profilin-1	IPI00224740,IPI00650039	ipi.MOUSE.v3.72.fasta	14939.2	1	3	3	4	0.004	0.3	30
	Protein disulfide-isomerase A3	IPI00230108	ipi.MOUSE.v3.72.fasta	56662.4	1	3	3	3	0.003	0.0733	7.33
	Putative uncharacterized protein	IPI00309520,IPI00877231	ipi.MOUSE.v3.72.fasta	38845.5	1	2	2	2	0.002	0.0758	7.58
	Putative uncharacterized protein	IPI00229080	ipi.MOUSE.v3.72.fasta	83266.3	1	3	3	3	0.003	0.0939	9.39
	Putative uncharacterized protein	IPI00126248,IPI00762047	ipi.MOUSE.v3.72.fasta	120780	1	3	3	3	0.003	0.04	4
	similar to Protein disulfide isomerase associated 6	IPI00854971	ipi.MOUSE.v3.72.fasta	42840.6	0.998	2	2	2	0.002	0.0716	7.16
√	Sulfated glycoprotein 1	IPI00321190,IPI00928070,IPI00928204,IPI00928284,IPI00928320,IPI00928581	ipi.MOUSE.v3.72.fasta	60652.8	1	2	2	2	0.002	0.0526	5.26
√	T-complex protein 1 subunit epsilon	IPI00116279	ipi.MOUSE.v3.72.fasta	59607.6	0.998	2	2	2	0.002	0.0591	5.91
	Transgelin-2	IPI00125778	ipi.MOUSE.v3.72.fasta	22377.8	0.998	2	2	2	0.002	0.0754	7.54
√	Transketolase	IPI00137409	ipi.MOUSE.v3.72.fasta	67613.9	1	2	2	2	0.002	0.0417	4.17
	triosephosphate isomerase	IPI00467833	ipi.MOUSE.v3.72.fasta	32173.3	1	4	4	5	0.005	0.137	13.7
	Tubulin alpha-1B chain	IPI00117348	ipi.MOUSE.v3.72.fasta	50133.7	1	3	3	3	0.003	0.0931	9.31
	Tubulin beta-5 chain	IPI00117352	ipi.MOUSE.v3.72.fasta	49652.6	1	4	4	4	0.004	0.119	11.9
√	Vimentin	IPI00227299	ipi.MOUSE.v3.72.fasta	53670.7	0.998	2	2	2	0.002	0.0515	5.15
